# Supplementary material for: Screening and Assessment of Hypoglycemic Active Peptide from Natural Edible Pigment Phycobiliprotein Based on Molecular Docking, Network Pharmacology, Enzyme Inhibition Assay Analyses, and Cell Experiments
Source: Mar Drugs. 2025 Aug 17;23(8):331. doi: 10.3390/md23080331 (PMC12387383; doi:10.3390/md23080331)
Supplement: Supplementary file 1 [file marinedrugs-23-00331-s001.zip]

Archive with 1 entries (1 files):
- marinedrugs-3790728-supplementary.pdf
